# Supplementary material for: Sustainability in Internal Medicine: A Year-Long Ward-Wide Observational Study
Source: J Pers Med. 2024 Jan 20;14(1):115. doi: 10.3390/jpm14010115 (PMC10820757; doi:10.3390/jpm14010115)
Supplement: Supplementary file 1 [file jpm-14-00115-s001.zip]

Archive with 1 entries (1 files):
- jpm-2810441-supplementary.pdf
